# Supplementary material for: In vitro and in silico pharmaco-nutritional assessments of some lesser-known Nigerian nuts: Persea americana, Tetracarpidium conophorum, and Terminalia catappa
Source: PLoS One. 2025 Apr 9;20(4):e0319756. doi: 10.1371/journal.pone.0319756 (PMC11981145; doi:10.1371/journal.pone.0319756)
Supplement: S1 Raw Data — (ZIP) [file pone.0319756.s001.zip]

Archive with 7 entries (7 files):
- Raw data/Almond Library  Search Report_113351.pdf
- Raw data/Almond Library  Search Report_113516.pdf
- Raw data/Avocado chromatogram with percentage report_113507.pdf
- Raw data/Avocado Library Search Report Real_113509.pdf
- Raw data/phytochemical analysis result_113510.docx
- Raw data/Walnut Chromatogram and Percentage Report_113514.pdf
- Raw data/Walnut Library Search 1_113515.pdf
